# Supplementary material for: Yeast applied readthrough inducing system (YARIS): an invivo assay for the comprehensive study of translational readthrough
Source: Nucleic Acids Res. 2019 May 9;47(12):6339–50. doi: 10.1093/nar/gkz346 (PMC6614816; doi:10.1093/nar/gkz346)
Supplement: gkz346_Supplemental_Files [file gkz346_supplemental_files.zip]

Archive with 2 entries (2 files):
- Beznoskova et al 2018_SupMat_R2.pdf
- Beznoskova-et-al-2018-Supl-Excel-file_final.xlsx
