# Supplementary material for: Yeast applied readthrough inducing system (YARIS): an invivo assay for the comprehensive study of translational readthrough
Source: Nucleic Acids Res. 2019 May 9;47(12):6339–50. doi: 10.1093/nar/gkz346 (PMC6614816; doi:10.1093/nar/gkz346)
Supplement: gkz346_Supplemental_Files [file gkz346_supplemental_files.zip › Beznoskova-et-al-2018-Supl-Excel-file_final.xlsx]

## Sheet: Readthrough original - Fig3
% of readthrough
stop codon	hc EV	hc tW(CCA)G1	hc tC(GCA)P1	hc tY(GUA)J2	hc tQ(CUG)M	hc EV	hc tW(CCA)G1 + hc tY(GUA)J2	hc tW(CCA)G1 + hc tQ(CUG)M	hc tC(GCA)P1 + hc tY(GUA)J2	hc tC(GCA)P1 +hc tQ(CUG)M	hc tW(CCA)G1 + hc tC(GCA)P1	hc tY(GUA)J2 + hc tQ(CUG)M
UGAC	0.143021	1.08844	1.47273	0.128195	0.121649	0.143021	0.556736	0.530056	1.09622	0.860739	1.50518	0.117364
UGAA	0.0903257	0.986023	0.339087	0.0798046	0.0807552	0.0903257	0.498667	0.427387	0.337197	0.222411	0.67914	0.0904056
UGAG	0.0671996	0.203398	0.407849	0.081166	0.081137	0.0671996	0.133965	0.138193	0.310348	0.264076	0.402643	0.0767578
UGAU	0.0470025	0.10875	0.185951	0.062106	0.0559641	0.0470025	0.0869205	0.0836553	0.142282	0.153413	0.191281	0.0633317
UAAC	0.0611578	0.0541973	0.0478027	0.377283	0.0520583	0.0611578	0.25055	0.0505862	0.205869	0.0638403	0.057062	0.196563
UAAA	0.0504176	0.0490339	0.0453707	0.280944	0.0483194	0.0504176	0.199559	0.0476614	0.117626	0.0485334	0.0468066	0.141748
UAAG	0.0562921	0.0510086	0.0508111	0.223625	0.0467292	0.0562921	0.142156	0.047691	0.110014	0.0647738	0.0608949	0.0959118
UAAU	0.0522186	0.0500719	0.0514793	0.190521	0.0481498	0.0522186	0.123652	0.0500619	0.09892	0.054396	0.0498284	0.100152
UAGC	0.125748	0.0727686	0.0688648	0.824962	0.990736	0.125748	0.377691	0.665023	0.309555	0.385507	0.071093	1.03199
UAGA	0.0549919	0.0496629	0.0468081	0.0967354	1.19622	0.0549919	0.0718829	0.674527	0.0736905	0.601725	0.0545353	0.791256
UAGG	0.0620195	0.0640428	0.0695338	0.114423	2.05014	0.0620195	0.0974772	1.1909	0.108776	0.684136	0.0893356	1.24013
UAGU	0.0438295	0.0451728	0.0552743	0.114652	0.412826	0.0438295	0.0987069	0.274457	0.0794966	0.259654	0.0798546	0.327847
STDEV
stop codon	hc EV	hc tW(CCA)G1	hc tC(GCA)P1	hc tY(GUA)J2	hc tQ(CUG)M	hc EV	hc tW(CCA)G1 + hc tY(GUA)J2	hc tW(CCA)G1 + hc tQ(CUG)M	hc tC(GCA)P1 + hc tY(GUA)J2	hc tC(GCA)P1 +hc tQ(CUG)M	hc tW(CCA)G1 + hc tC(GCA)P1	hc tY(GUA)J2 + hc tQ(CUG)M
UGAC	0.00482546	0.203703	0.0724391	0.0125081	0.00702379	0.00482546	0.0410696	0.0509169	0.0353049	0.0451637	0.128601	0.0117817
UGAA	0.00301472	0.0836894	0.0296818	0.00271928	0.00760532	0.00301472	0.0477825	0.0638229	0.0654279	0.0302773	0.0470946	0.00373455
UGAG	0.0123147	0.0239519	0.0394935	0.0177631	0.0192404	0.0123147	0.0286256	0.030844	0.0728997	0.0459757	0.0224071	0.00890734
UGAU	0.00323051	0.0201773	0.0156696	0.0139443	0.0117307	0.00323051	0.0114636	0.0155996	0.0360296	0.0168403	0.03543	0.012427
UAAC	0.00332514	0.00270861	0.00270932	0.0541647	0.00233045	0.00332514	0.0103895	0.00219238	0.00700813	0.00203747	0.0041702	0.0205909
UAAA	0.00539599	0.00297015	0.00327153	0.0367146	0.000933138	0.00539599	0.0241866	0.00248371	0.0245667	0.000531668	0.00241219	0.00681182
UAAG	0.00604356	0.00612111	0.00426104	0.0218024	0.00744723	0.00604356	0.0115651	0.00520104	0.00531102	0.0122868	0.0183942	0.00389548
UAAU	0.00808721	0.00754612	0.00792825	0.0155978	0.001748	0.00808721	0.0066096	0.00602785	0.00973326	0.0102386	0.0056479	0.0061769
UAGC	0.0546734	0.00130294	0.00959539	0.0609809	0.1587	0.0546734	0.0277782	0.0378214	0.0175262	0.0887048	0.00246568	0.0523793
UAGA	0.00720879	0.00463955	0.00361966	0.0035551	0.166272	0.00720879	0.00402013	0.0789498	0.0049661	0.0604829	0.00373651	0.0660197
UAGG	0.00796111	0.00541984	0.0165049	0.0175078	0.161376	0.00796111	0.0102162	0.0226771	0.0264076	0.166072	0.00815522	0.233629
UAGU	0.00834319	0.0115728	0.0121051	0.0199158	0.047086	0.00834319	0.00649043	0.0282012	0.00425624	0.0599984	0.0341909	0.119389

## Sheet: Data for heatmap  - Fig3
Fold_increase
stop codon	hc EV	hc tW(CCA)G1	hc tC(GCA)P1	hc tY(GUA)J2	hc tQ(CUG)M	hc EV	hc tW(CCA)G1 + hc tY(GUA)J2	hc tW(CCA)G1 + hc tQ(CUG)M	hc tC(GCA)P1 + hc tY(GUA)J2	hc tC(GCA)P1 +hc tQ(CUG)M	hc tW(CCA)G1 + hc tC(GCA)P1	hc tY(GUA)J2 + hc tQ(CUG)M
UGAC	1	7.61035	10.2973	0.896341	0.85057	1	3.8927	3.70615	7.66475	6.01829	10.5242	0.820609
UGAA	1	10.9163	3.75404	0.883521	0.894044	1	5.52076	4.73162	3.73313	2.46232	7.51879	1.00088
UGAG	1	3.02677	6.06923	1.20783	1.2074	1	1.99354	2.05645	4.61831	3.92972	5.99176	1.14224
UGAU	1	2.31371	3.95618	1.32133	1.19066	1	1.84927	1.77981	3.02711	3.26394	4.06958	1.34741
UAAC	1	0.886188	0.781629	6.169	0.851212	1	4.09678	0.827142	3.36619	1.04386	0.933029	3.21403
UAAA	1	0.972554	0.899898	5.57233	0.958382	1	3.95811	0.945332	2.33303	0.962628	0.928377	2.81147
UAAG	1	0.906142	0.902632	3.97257	0.83012	1	2.52532	0.847205	1.95433	1.15067	1.08177	1.70382
UAAU	1	0.958889	0.985842	3.64854	0.922082	1	2.36797	0.958698	1.89434	1.0417	0.954228	1.91793
UAGC	1	0.578685	0.547641	6.56042	7.87872	1	3.00355	5.28853	2.46171	3.06571	0.565359	8.20683
UAGA	1	0.903094	0.851181	1.75908	21.7526	1	1.30715	12.2659	1.34002	10.9421	0.991697	14.3886
UAGG	1	1.03262	1.12116	1.84495	33.0563	1	1.57172	19.202	1.7539	11.031	1.44044	19.9958
UAGU	1	1.03065	1.26112	2.61587	9.41892	1	2.25207	6.26193	1.81377	5.9242	1.82194	7.48007
Data for heatmap:
log_base2
stop codon	hc EV	hc tW(CCA)G1	hc tC(GCA)P1	hc tY(GUA)J2	hc tQ(CUG)M	hc EV	hc tW(CCA)G1 + hc tY(GUA)J2	hc tW(CCA)G1 + hc tQ(CUG)M	hc tC(GCA)P1 + hc tY(GUA)J2	hc tC(GCA)P1 +hc tQ(CUG)M	hc tW(CCA)G1 + hc tC(GCA)P1	hc tY(GUA)J2 + hc tQ(CUG)M
UGAC	0	2.92796	3.3642	-0.157881	-0.233499	0	1.96077	1.88992	2.93824	2.58935	3.39564	-0.285233	-6
UGAA	0	3.44841	1.90845	-0.178664	-0.161582	0	2.46487	2.24233	1.90038	1.30002	2.9105	0.00127545	-4
UGAG	0	1.59778	2.60151	0.272423	0.271909	0	0.995329	1.04016	2.20736	1.97443	2.58298	0.191861	-3
UGAU	0	1.21021	1.98411	0.401995	0.251762	0	0.886958	0.831719	1.59794	1.70661	2.02488	0.430189	-2
UAAC	0	-0.174315	-0.355444	2.62504	-0.232409	0	2.03449	-0.273793	1.75112	0.0619298	-0.100007	1.68438	-1
UAAA	0	-0.0401491	-0.152167	2.47828	-0.061327	0	1.98481	-0.0811075	1.22221	-0.0549503	-0.107217	1.49133	0
UAAG	0	-0.142191	-0.14779	1.99007	-0.268608	0	1.33647	-0.239217	0.966677	0.202478	0.113389	0.768775	1
UAAU	0	-0.0605639	-0.0205723	1.86732	-0.117033	0	1.24365	-0.060852	0.921699	0.058936	-0.0675941	0.939551	2
UAGC	0	-0.78915	-0.868699	2.71379	2.97796	0	1.58667	2.40287	1.29966	1.61622	-0.82276	3.03682	3
UAGA	0	-0.147051	-0.232463	0.814824	4.44312	0	0.386429	3.61659	0.422259	3.45181	-0.0120283	3.84685	4
UAGG	0	0.0463134	0.164991	0.883579	5.04685	0	0.652342	4.26318	0.810569	3.46349	0.526512	4.32162	5
UAGU	0	0.0435528	0.334707	1.38729	3.23556	0	1.17125	2.64661	0.858993	2.56662	0.865475	2.90305	6

## Sheet: Readthrough original - Fig4
% of readthrough
stop codon	PBH308+B350	PBH308+PBB67	PBH308+PBB97	PBH308+PBB90	PBH308+PBB150	PBH267+B350	PBH267+PBB67	PBH267+PBB97	PBH267+PBB90	PBH267+PBB150	PBH303+B350	PBH303+PBB67	PBH303+PBB97	PBH303+PBB90	PBH303+PBB150	PBH270+B350	PBH270+PBB67	PBH270+PBB97	PBH270+PBB90	PBH270+PBB150	PBH309+B350	PBH309+PBB67	PBH309+PBB97	PBH309+PBB90	PBH309+PBB150
UGAC	0.150334	0.474152	0.864954	0.139658	0.121796	0.198942	0.417061	1.08841	0.194135	0.227923	0.264927	0.710467	1.19813	0.251609	0.261015	0.250342	1.20452	1.25219	0.224671	0.235569	0.108536	0.229398	0.111965	0.0801968	0.0822802
UGAA	0.0791573	0.278889	0.142242	0.0618056	0.0679593	0.0890111	0.35303	0.226864	0.0933304	0.117441	0.105076	0.440515	0.27292	0.122488	0.113966	0.134816	0.711103	0.191761	0.0958751	0.140931	0.0886801	0.169619	0.0788264	0.0803373	0.0795956
UGAG	0.0500454	0.0854575	0.224112	0.0529226	0.0590744	0.0891334	0.140139	0.413437	0.0951736	0.110899	0.0926209	0.182157	0.39314	0.0950667	0.104369	0.1169	0.233642	0.358818	0.109674	0.119189	0.0606703	0.0803734	0.0669838	0.0620719	0.0617612
UGAU	0.0300568	0.0556138	0.0710428	0.0292519	0.0413637	0.05212	0.0743086	0.121514	0.0552972	0.0672165	0.0582986	0.0898885	0.09947	0.054773	0.0567434	0.0695793	0.117907	0.128955	0.068519	0.0656632	0.044599	0.0505263	0.0400511	0.0477316	0.0477578
UAAC	0.0537503	0.056232	0.0719599	0.209103	0.0613925	0.122994	0.117556	0.113614	0.448518	0.131824	0.0859046	0.0858239	0.0750881	0.0762345	0.0876791	0.130075	0.126414	0.100638	0.401347	0.126018	0.06166	0.0662458	0.0659454	0.065666	0.0580446
UAAA	0.0470568	0.0357535	0.04492	0.150733	0.0463435	0.0914596	0.0904078	0.103423	0.260471	0.110358	0.0764174	0.0709869	0.0658806	0.0753871	0.0728077	0.115859	0.107174	0.106524	0.233912	0.10789	0.06203	0.0637343	0.059972	0.061292	0.0577375
UAAG	0.0413988	0.0383854	0.0456242	0.117203	0.0452541	0.0804282	0.0851369	0.0858954	0.243699	0.10392	0.0604589	0.0676504	0.0668348	0.0738035	0.0749196	0.103401	0.102897	0.0984255	0.291698	0.103002	0.0553601	0.0569351	0.0526393	0.0587559	0.0583431
UAAU	0.0476075	0.0409175	0.0396421	0.121946	0.049457	0.0743294	0.073071	0.0783312	0.183819	0.0931075	0.0576896	0.058762	0.0578539	0.0642963	0.0636656	0.0865277	0.0851313	0.0797644	0.198585	0.0861056	0.0496547	0.0524141	0.0490942	0.053665	0.0531236
UAGC	0.0527916	0.0483869	0.0456085	0.226081	0.347465	0.09824	0.0986666	0.107367	0.432805	0.711532	0.0692251	0.0643325	0.0568657	0.0892546	0.734107	0.11185	0.106018	0.111577	0.384957	0.440429	0.0528128	0.0555924	0.0544342	0.0604692	0.143364
UAGA	0.0362649	0.0350792	0.0363919	0.0553416	0.360596	0.0808984	0.0869233	0.0853063	0.113932	0.977162	0.0744372	0.0746119	0.0785865	0.0858349	0.789619	0.0887105	0.0919095	0.0682591	0.110469	0.67499	0.0662836	0.0697096	0.0606354	0.0686921	0.191275
UAGG	0.044319	0.0358959	0.0338286	0.0501499	0.610854	0.0810335	0.0808378	0.082602	0.112392	1.59328	0.0979158	0.0890206	0.0831656	0.0850807	0.946915	0.0875267	0.08785	0.0725222	0.106424	0.954474	0.0644382	0.0677519	0.0655488	0.0712803	0.267685
UAGU	0.0330379	0.0348186	0.0303211	0.063885	0.194318	0.0556752	0.0596571	0.0622192	0.101705	0.458262	0.0451442	0.0484594	0.050159	0.0607526	0.340345	0.070085	0.0680458	0.0720124	0.114372	0.189116	0.0494527	0.0524456	0.0507464	0.0568477	0.0894546
STDEV
stop codon	PBH308+B350	PBH308+PBB67	PBH308+PBB97	PBH308+PBB90	PBH308+PBB150	PBH267+B350	PBH267+PBB67	PBH267+PBB97	PBH267+PBB90	PBH267+PBB150	PBH303+B350	PBH303+PBB67	PBH303+PBB97	PBH303+PBB90	PBH303+PBB150	PBH270+B350	PBH270+PBB67	PBH270+PBB97	PBH270+PBB90	PBH270+PBB150	PBH309+B350	PBH309+PBB67	PBH309+PBB97	PBH309+PBB90	PBH309+PBB150
UGAC	0.00665754	0.0445015	0.0969815	0.0102464	0.00746501	0.0330198	0.087852	0.0900115	0.00111514	0.0292854	0.0683176	0.126807	0.0783573	0.0201725	0.0127321	0.0236183	0.1379	0.251099	0.0164003	0.0100737	0.0157731	0.0123236	0.00508769	0.00534038	0.00629671
UGAA	0.0215341	0.0560638	0.00761692	0.00318294	0.0061742	0.00193082	0.0667785	0.0344666	0.00555062	0.00713312	0.0115726	0.0876663	0.049812	0.0118898	0.0101617	0.00685641	0.0680829	0.0662123	0.00686085	0.011819	0.00257042	0.00237788	0.00451066	0.0151364	0.00632657
UGAG	0.00256314	0.0130764	0.0723838	0.00809227	0.00626535	0.01007	0.00813271	0.0236189	0.00412684	0.00834002	0.0157905	0.0221468	0.0255639	0.00467168	0.00654763	0.0107205	0.0854622	0.0541574	0.00155836	0.00954403	0.00599076	0.00302245	0.00974699	0.00108419	0.00974335
UGAU	0.000381799	0.007798	0.00749755	0.00444006	0.0121855	0.00251012	0.00665094	0.0155384	0.00315831	0.00382929	0.00264602	0.011674	0.0488615	0.00414321	0.00264582	0.00247366	0.0303275	0.0193369	0.000964305	0.00595753	0.00196815	0.00464716	0.00277605	0.00153167	0.000935141
UAAC	0.00449947	0.00187283	0.0213631	0.00927014	0.00247337	0.00546883	0.00370185	0.00436145	0.0123485	0.00979144	0.00386731	0.000644022	0.00907874	0.00735505	0.0139245	0.0151755	0.0107576	0.00683817	0.0427849	0.00694664	0.00101187	0.000974573	0.00164113	0.000703246	0.00413248
UAAA	0.00489081	0.0022895	0.011322	0.0128801	0.00342196	0.0037771	0.00261415	0.01831	0.0305111	0.00385753	0.0127871	0.00151158	0.00273622	0.00294097	0.000541327	0.00543537	0.00156619	0.00723201	0.0868189	0.00376482	0.00268451	0.00448639	0.00151518	0.00206198	0.0021183
UAAG	0.0029185	0.00142255	0.0181739	0.00405181	0.00453675	0.00633289	0.000922611	0.00221255	0.0194943	0.00287182	0.00759978	0.00305592	0.00237498	0.00233826	0.00496854	0.00284792	0.00110793	0.00237184	0.0643566	0.00640615	0.00188315	0.00235551	0.00125512	0.00151671	0.00278422
UAAU	0.0115157	0.00611605	0.00597649	0.0419388	0.0167157	0.00158397	0.00800819	6.4463e-05	0.0349118	0.0019911	0.0117819	0.0079499	0.00321552	0.0024032	0.00705389	0.00627718	0.00249016	0.00334801	0.0347478	0.00221572	0.00161247	0.00171925	0.00342907	0.00236676	0.00565325
UAGC	0.0108258	0.0130905	0.00407714	0.0292331	0.0504841	0.00345089	0.00151774	0.00528797	0.0426843	0.115814	0.0104556	0.00711394	0.0073697	0.00579176	0.0730219	0.00170524	0.00298104	0.0042003	0.0876558	0.0639793	0.0024979	0.00262568	0.0011035	0.001958	0.00753895
UAGA	0.00538958	0.00217379	0.00611249	0.00461423	0.0656013	0.00276262	0.00125806	0.00614527	0.0111485	0.115817	0.00312895	0.0074127	0.00801443	0.00316921	0.254473	0.00141493	0.00052258	0.00598119	0.0067216	0.088732	0.00212536	0.00179855	0.00517457	0.00395753	0.00706807
UAGG	0.000613597	0.0021948	0.00403789	0.00346468	0.023353	0.00505994	0.000473688	0.00348454	0.00509693	0.342052	0.0354184	0.040064	0.00332874	0.00578181	0.177387	0.00498956	0.00355317	0.00192804	0.00949402	0.163283	0.000621586	0.00522222	0.00270759	0.00817282	0.0329257
UAGU	0.00381834	0.0102733	0.00587645	0.0261173	0.0943042	0.00135199	0.000299043	0.004209	0.00727459	0.0497347	0.0038261	0.00242084	0.00302369	0.00151019	0.137818	0.00386041	0.00156216	0.00237338	0.0131064	0.0676846	0.00378899	0.00206619	0.00142447	0.00174078	0.00945764

## Sheet: Data for heatmap -Fig4
Fold_increase
stop codon	PBH308+B350	PBH308+PBB67	PBH308+PBB97	PBH308+PBB90	PBH308+PBB150	PBH267+B350	PBH267+PBB67	PBH267+PBB97	PBH267+PBB90	PBH267+PBB150	PBH303+B350	PBH303+PBB67	PBH303+PBB97	PBH303+PBB90	PBH303+PBB150	PBH270+B350	PBH270+PBB67	PBH270+PBB97	PBH270+PBB90	PBH270+PBB150	PBH309+B350	PBH309+PBB67	PBH309+PBB97	PBH309+PBB90	PBH309+PBB150
UGAC	1	3.15399	5.75354	0.928984	0.810171	1	2.09639	5.47098	0.975835	1.14567	1	2.68175	4.52251	0.949729	0.985234	1	4.8115	5.0019	0.897454	0.940988	1	2.11357	1.03159	0.738899	0.758094
UGAA	1	3.52322	1.79695	0.780796	0.858535	1	3.96613	2.54872	1.04853	1.3194	1	4.19235	2.59736	1.16571	1.08461	1	5.2746	1.42239	0.711153	1.04536	1	1.91271	0.888886	0.905923	0.897559
UGAG	1	1.7076	4.47819	1.05749	1.18042	1	1.57224	4.63841	1.06776	1.24419	1	1.9667	4.24462	1.02641	1.12684	1	1.99864	3.06944	0.938183	1.01958	1	1.32476	1.10406	1.0231	1.01798
UGAU	1	1.85029	2.36362	0.973219	1.37618	1	1.42572	2.33142	1.06096	1.28965	1	1.54186	1.70622	0.939525	0.973323	1	1.69457	1.85335	0.984761	0.943717	1	1.1329	0.898026	1.07024	1.07083
UAAC	1	1.04617	1.33878	3.89026	1.14218	1	0.955782	0.923732	3.64666	1.07179	1	0.999061	0.874087	0.887432	1.02066	1	0.971852	0.773692	3.0855	0.968807	1	1.07437	1.0695	1.06497	0.941366
UAAA	1	0.759795	0.954591	3.20321	0.984843	1	0.9885	1.1308	2.84793	1.20663	1	0.928937	0.862115	0.986518	0.952763	1	0.925031	0.919425	2.01893	0.931214	1	1.02747	0.966822	0.988101	0.9308
UAAG	1	0.927209	1.10206	2.83108	1.09312	1	1.05855	1.06798	3.03002	1.29208	1	1.11895	1.10546	1.22072	1.23918	1	0.995131	0.951884	2.82104	0.996147	1	1.02845	0.950853	1.06134	1.05388
UAAU	1	0.859475	0.832685	2.56148	1.03885	1	0.98307	1.05384	2.47303	1.25263	1	1.01859	1.00285	1.11452	1.10359	1	0.983863	0.921837	2.29505	0.995122	1	1.05557	0.988712	1.08076	1.06986
UAGC	1	0.916565	0.863936	4.28253	6.58183	1	1.00434	1.0929	4.40559	7.24279	1	0.929324	0.821461	1.28934	10.6046	1	0.947859	0.997559	3.44172	3.93767	1	1.05263	1.0307	1.14497	2.71457
UAGA	1	0.967305	1.0035	1.52604	9.94339	1	1.07448	1.05449	1.40834	12.0789	1	1.00235	1.05574	1.15312	10.6079	1	1.03606	0.769459	1.24527	7.6089	1	1.05169	0.914787	1.03634	2.8857
UAGG	1	0.809944	0.763298	1.13157	13.7831	1	0.997585	1.01936	1.38698	19.662	1	0.909154	0.849359	0.868917	9.6707	1	1.00369	0.828572	1.21591	10.905	1	1.05142	1.01724	1.10618	4.15413
UAGU	1	1.0539	0.917766	1.93369	5.88166	1	1.07152	1.11754	1.82675	8.23099	1	1.07343	1.11108	1.34574	7.53906	1	0.970904	1.0275	1.63191	2.69838	1	1.06052	1.02616	1.14954	1.80889
Data for heatmap:
log_base2
stop codon	PBH308+B350	PBH308+PBB67	PBH308+PBB97	PBH308+PBB90	PBH308+PBB150	PBH267+B350	PBH267+PBB67	PBH267+PBB97	PBH267+PBB90	PBH267+PBB150	PBH303+B350	PBH303+PBB67	PBH303+PBB97	PBH303+PBB90	PBH303+PBB150	PBH270+B350	PBH270+PBB67	PBH270+PBB97	PBH270+PBB90	PBH270+PBB150	PBH309+B350	PBH309+PBB67	PBH309+PBB97	PBH309+PBB90	PBH309+PBB150	control
UGAC	0	1.65718	2.52445	-0.106274	-0.303702	0	1.06791	2.4518	-0.0352916	0.196197	0	1.42317	2.17712	-0.0744126	-0.0214623	0	2.26649	2.32248	-0.15609	-0.0877512	0	1.07968	0.0448755	-0.436552	-0.399551	-6
UGAA	0	1.8169	0.845553	-0.356983	-0.220051	0	1.98773	1.34977	0.0683615	0.399881	0	2.06776	1.37704	0.221213	0.117175	0	2.39906	0.508317	-0.491768	0.0639952	0	0.935618	-0.16993	-0.142539	-0.155922	-4
UGAG	0	0.771971	2.16291	0.080649	0.239297	0	0.652818	2.21363	0.0945941	0.315212	0	0.975776	2.08563	0.0376029	0.172281	0	0.99902	1.61798	-0.0920591	0.0279749	0	0.405726	0.142821	0.0329499	0.025709	-3
UGAU	0	0.88775	1.241	-0.039164	0.460673	0	0.511693	1.22121	0.0853685	0.366979	0	0.624676	0.770801	-0.0899966	-0.0390092	0	0.760922	0.890133	-0.0221544	-0.0835735	0	0.180023	-0.155171	0.0979337	0.0987234	-2
UAAC	0	0.0651176	0.42092	1.95987	0.19179	0	-0.0652466	-0.114454	1.86658	0.100017	0	-0.0013557	-0.194151	-0.172291	0.029497	0	-0.0411917	-0.370169	1.6255	-0.0457187	0	0.103493	0.0969364	0.090812	-0.0871726	-1
UAAA	0	-0.396319	-0.0670447	1.67952	-0.0220348	0	-0.0166868	0.177349	1.50992	0.270983	0	-0.106347	-0.214048	-0.019583	-0.0698106	0	-0.112426	-0.121197	1.01359	-0.102816	0	0.0391027	-0.0486782	-0.017269	-0.103457	0
UAAG	0	-0.109033	0.140209	1.50135	0.128458	0	0.0820841	0.0948799	1.59933	0.369697	0	0.162144	0.144645	0.287734	0.309388	0	-0.00704148	-0.0711429	1.49623	-0.00556905	0	0.0404711	-0.0727063	0.0858872	0.0757154	1
UAAU	0	-0.218472	-0.264157	1.35698	0.0549857	0	-0.0246335	0.0756538	1.30628	0.324965	0	0.0265722	0.00410231	0.156425	0.142203	0	-0.0234713	-0.117416	1.19852	-0.00705412	0	0.0780249	-0.0163772	0.112053	0.0974235	2
UAGC	0	-0.12569	-0.211003	2.09846	2.71849	0	0.00625136	0.128165	2.13934	2.85654	0	-0.105747	-0.283736	0.366632	3.40662	0	-0.0772555	-0.00352541	1.78313	1.97734	0	0.0740007	0.0436247	0.195313	1.44073	3
UAGA	0	-0.0479579	0.00504339	0.609791	3.31374	0	0.103632	0.0765413	0.493995	3.59442	0	0.00338326	0.0782593	0.205542	3.40706	0	0.0511098	-0.378084	0.316458	2.92769	0	0.0727052	-0.128492	0.0514925	1.52892	4
UAGG	0	-0.304106	-0.389682	0.178322	3.78483	0	-0.00348881	0.0276582	0.471946	4.29733	0	-0.137403	-0.235554	-0.20271	3.27362	0	0.00531923	-0.2713	0.282032	3.44691	0	0.0723448	0.0246531	0.145588	2.05455	5
UAGU	0	0.0757349	-0.123802	0.951354	2.55622	0	0.099658	0.160325	0.86928	3.04107	0	0.102233	0.151966	0.428405	2.91438	0	-0.0425997	0.0391391	0.70656	1.43209	0	0.0847712	0.0372559	0.201051	0.855105	6

## Sheet: Readthrough original - Fig5 
% of readthrough
stop codon	hc EV	hc tW(CCA)G1	hc tC(GCA)P1	hc tY(GUA)J2	hc tQ(CUG)M	hc EV +G418	hc tW(CCA)G1+G418	hc tC(GCA)P1+G418	hc tY(GUA)J2+G418	hc tQ(CUG)M+G418	hc EV+PARO	hc tW(CCA)G1+PARO	hc tC(GCA)P1+PARO	hc tY(GUA)J2+PARO	hc tQ(CUG)M+PARO	hc EV+TOBRA	hc tW(CCA)G1+TOBRA	hc tC(GCA)P1+TOBRA	hc tY(GUA)J2	hc tQ(CUG)M+TOBRA
UGAC	4.02528	9.71536	13.5385	4.02528	4.02528	8.43107	17.1593	21.7005	8.43107	8.43107	7.41676	20.1004	17.248	7.41676	7.41676	4.74798	11.0631	14.6128	4.74798	4.74798
UGAA	0.950434	3.45347	2.14839	0.950434	0.950434	2.52237	6.52918	5.81362	2.52237	2.52237	1.81461	8.08332	3.67894	1.81461	1.81461	1.10673	4.20463	2.48026	1.10673	1.10673
UGAG	0.584955	0.890894	2.66077	0.584955	0.584955	2.48316	2.8731	6.882	2.48316	2.48316	1.48505	2.40837	3.30029	1.48505	1.48505	1.00189	1.83471	3.59749	1.00189	1.00189
UGAU	0.274819	0.486049	1.18984	0.274819	0.274819	2.06806	3.02975	5.424	2.06806	2.06806	0.888692	2.16708	2.88408	0.888692	0.888692	0.387023	0.674924	1.64207	0.387023	0.387023
UAAC	0.608047	0.608047	0.608047	2.80568	0.608047	1.30082	1.30082	1.30082	4.10025	1.30082	0.82228	0.82228	0.82228	4.19877	0.82228	0.65522	0.65522	0.65522	2.81783	0.65522
UAAA	0.354722	0.354722	0.354722	1.56283	0.354722	0.778213	0.778213	0.778213	2.37131	0.778213	0.439358	0.439358	0.439358	2.51909	0.439358	0.368991	0.368991	0.368991	1.50073	0.368991
UAAG	0.26606	0.26606	0.26606	1.18742	0.26606	0.657659	0.657659	0.657659	2.09073	0.657659	0.36331	0.36331	0.36331	2.08204	0.36331	0.319805	0.319805	0.319805	1.30458	0.319805
UAAU	0.264423	0.264423	0.264423	1.03649	0.264423	0.667304	0.667304	0.667304	1.83614	0.667304	0.386268	0.386268	0.386268	1.79706	0.386268	0.288858	0.288858	0.288858	1.11368	0.288858
UAGC	0.599618	0.599618	0.599618	2.09277	2.46559	1.56612	1.56612	1.56612	4.3331	6.9515	1.05939	1.05939	1.05939	5.48091	14.2487	0.725876	0.725876	0.725876	3.08576	4.09974
UAGA	0.208061	0.208061	0.208061	0.288743	1.63978	0.506785	0.506785	0.506785	1.12734	4.71819	0.515711	0.515711	0.515711	1.42266	12.0154	0.259778	0.259778	0.259778	0.463511	3.60331
UAGG	0.220832	0.220832	0.220832	0.293608	2.75733	0.615591	0.615591	0.615591	1.1853	6.76998	0.420506	0.420506	0.420506	0.929643	12.4553	0.33191	0.33191	0.33191	0.515835	5.76065
UAGU	0.139016	0.139016	0.139016	0.290974	0.889207	0.525719	0.525719	0.525719	1.26317	3.95333	0.412541	0.412541	0.412541	1.26479	7.74425	0.222611	0.222611	0.222611	0.67487	2.44023
STDEV
stop codon	hc EV	hc tW(CCA)G1	hc tC(GCA)P1	hc tY(GUA)J2	hc tQ(CUG)M	hc EV +G418	hc tW(CCA)G1+G418	hc tC(GCA)P1+G418	hc tY(GUA)J2+G418	hc tQ(CUG)M+G418	hc EV+PARO	hc tW(CCA)G1+PARO	hc tC(GCA)P1+PARO	hc tY(GUA)J2+PARO	hc tQ(CUG)M+PARO	hc EV+TOBRA	hc tW(CCA)G1+TOBRA	hc tC(GCA)P1+TOBRA	hc tY(GUA)J2	hc tQ(CUG)M+TOBRA
UGAC	0.3431	0.595107	2.36537	0.3431	0.3431	0.595275	0.224001	2.9659	0.595275	0.595275	0.483111	2.15217	1.96904	0.483111	0.483111	0.391042	1.18445	2.28646	0.391042	0.391042
UGAA	0.0804403	0.243782	0.271253	0.0804403	0.0804403	0.171227	0.476545	0.53582	0.171227	0.171227	0.403445	1.34273	0.1352	0.403445	0.403445	0.0818834	0.543995	0.155835	0.0818834	0.0818834
UGAG	0.06668	0.117936	0.555524	0.06668	0.06668	0.16262	0.119927	0.663647	0.16262	0.16262	0.242307	0.104297	0.374226	0.242307	0.242307	0.126965	0.423634	0.520435	0.126965	0.126965
UGAU	0.0213507	0.0072969	0.0459284	0.0213507	0.0213507	0.206698	0.167311	0.432601	0.206698	0.206698	0.155041	0.282795	0.491557	0.155041	0.155041	0.0451881	0.0665087	0.0912912	0.0451881	0.0451881
UAAC	0.0872402	0.0872402	0.0872402	0.0689382	0.0872402	0.0994587	0.0994587	0.0994587	0.27182	0.0994587	0.0920937	0.0920937	0.0920937	0.924105	0.0920937	0.048592	0.048592	0.048592	0.347867	0.048592
UAAA	0.0271965	0.0271965	0.0271965	0.0914881	0.0271965	0.0625377	0.0625377	0.0625377	0.274566	0.0625377	0.0406797	0.0406797	0.0406797	0.217715	0.0406797	0.0486466	0.0486466	0.0486466	0.250082	0.0486466
UAAG	0.0367095	0.0367095	0.0367095	0.0846583	0.0367095	0.121388	0.121388	0.121388	0.225559	0.121388	0.0440205	0.0440205	0.0440205	0.321978	0.0440205	0.0640849	0.0640849	0.0640849	0.153599	0.0640849
UAAU	0.0275942	0.0275942	0.0275942	0.0190838	0.0275942	0.0330212	0.0330212	0.0330212	0.121213	0.0330212	0.0330955	0.0330955	0.0330955	0.213396	0.0330955	0.0125127	0.0125127	0.0125127	0.0873863	0.0125127
UAGC	0.054609	0.054609	0.054609	0.284929	0.169478	0.221289	0.221289	0.221289	0.629709	0.817531	0.173608	0.173608	0.173608	0.485657	1.94577	0.131396	0.131396	0.131396	0.19033	0.212534
UAGA	0.0114491	0.0114491	0.0114491	0.0319573	0.211744	0.028773	0.028773	0.028773	0.149719	0.575286	0.05454	0.05454	0.05454	0.0886155	2.83857	0.0456566	0.0456566	0.0456566	0.0376472	0.128166
UAGG	0.00623341	0.00623341	0.00623341	0.00756735	0.266323	0.0353958	0.0353958	0.0353958	0.0216306	1.61295	0.118926	0.118926	0.118926	0.105026	2.60696	0.0608628	0.0608628	0.0608628	0.022497	0.611656
UAGU	0.00396693	0.00396693	0.00396693	0.0178574	0.111808	0.00829735	0.00829735	0.00829735	0.0286554	0.596149	0.001	0.001	0.001	0.126863	0.23987	0.0241229	0.0241229	0.0241229	0.0614955	0.348428

## Sheet: Data for heatmap  - Fig5
Fold_increase
stop codon	hc EV	hc tW(CCA)G1	hc tC(GCA)P1	hc tY(GUA)J2	hc tQ(CUG)M	hc EV +G418	hc tW(CCA)G1+G418	hc tC(GCA)P1+G418	hc tY(GUA)J2+G418	hc tQ(CUG)M+G418	hc EV+PARO	hc tW(CCA)G1+PARO	hc tC(GCA)P1+PARO	hc tY(GUA)J2+PARO	hc tQ(CUG)M+PARO	hc EV+TOBRA	hc tW(CCA)G1+TOBRA	hc tC(GCA)P1+TOBRA	hc tY(GUA)J2+TOBRA	hc tQ(CUG)M+TOBRA
UGAC	1	2.41359	3.36337	1	1	2.09453	4.26288	5.39106	2.09453	2.09453	1.84254	4.99353	4.28491	1.84254	1.84254	1.17954	2.7484	3.63025	1.17954	1.17954
UGAA	1	3.63357	2.26043	1	1	2.65391	6.86968	6.1168	2.65391	2.65391	1.90925	8.50487	3.8708	1.90925	1.90925	1.16444	4.4239	2.60961	1.16444	1.16444
UGAG	1	1.52301	4.54867	1	1	4.24505	4.91166	11.765	4.24505	4.24505	2.53874	4.11719	5.64195	2.53874	2.53874	1.71277	3.13649	6.15003	1.71277	1.71277
UGAU	1	1.76862	4.32956	1	1	7.52519	11.0245	19.7366	7.52519	7.52519	3.23374	7.88549	10.4945	3.23374	3.23374	1.40829	2.45589	5.97509	1.40829	1.40829
UAAC	1	1	1	4.61426	1	2.13933	2.13933	2.13933	6.74332	2.13933	1.35233	1.35233	1.35233	6.90534	1.35233	1.07758	1.07758	1.07758	4.63424	1.07758
UAAA	1	1	1	4.40579	1	2.19387	2.19387	2.19387	6.68498	2.19387	1.2386	1.2386	1.2386	7.10159	1.2386	1.04023	1.04023	1.04023	4.23074	1.04023
UAAG	1	1	1	4.46299	1	2.47184	2.47184	2.47184	7.85809	2.47184	1.36552	1.36552	1.36552	7.82543	1.36552	1.202	1.202	1.202	4.90331	1.202
UAAU	1	1	1	3.91983	1	2.52362	2.52362	2.52362	6.94397	2.52362	1.4608	1.4608	1.4608	6.79615	1.4608	1.09241	1.09241	1.09241	4.21172	1.09241
UAGC	1	1	1	3.49018	4.11194	2.61187	2.61187	2.61187	7.22644	11.5932	1.76678	1.76678	1.76678	9.14067	23.7629	1.21056	1.21056	1.21056	5.14621	6.83726
UAGA	1	1	1	1.38778	7.88127	2.43575	2.43575	2.43575	5.4183	22.677	2.47866	2.47866	2.47866	6.8377	57.7493	1.24857	1.24857	1.24857	2.22777	17.3185
UAGG	1	1	1	1.32955	12.4861	2.78759	2.78759	2.78759	5.36743	30.6566	1.90419	1.90419	1.90419	4.20972	56.4014	1.503	1.503	1.503	2.33587	26.0861
UAGU	1	1	1	2.0931	6.39644	3.78172	3.78172	3.78172	9.0865	28.4379	2.96758	2.96758	2.96758	9.09813	55.7077	1.60133	1.60133	1.60133	4.85462	17.5536
Data for heatmap:
log_base2
stop codon	hc EV	hc tW(CCA)G1	hc tC(GCA)P1	hc tY(GUA)J2	hc tQ(CUG)M	hc EV +G418	hc tW(CCA)G1+G418	hc tC(GCA)P1+G418	hc tY(GUA)J2+G418	hc tQ(CUG)M+G418	hc EV+PARO	hc tW(CCA)G1+PARO	hc tC(GCA)P1+PARO	hc tY(GUA)J2+PARO	hc tQ(CUG)M+PARO	hc EV+TOBRA	hc tW(CCA)G1+TOBRA	hc tC(GCA)P1+TOBRA	hc tY(GUA)J2+TOBRA	hc tQ(CUG)M+TOBRA	control
UGAC	0	1.27118	1.74991	0	0	1.06663	2.09183	2.43057	1.06663	1.06663	0.881699	2.32006	2.09927	0.881699	0.881699	0.238223	1.45859	1.86007	0.238223	0.238223	-6
UGAA	0	1.86139	1.1766	0	0	1.40812	2.78024	2.61278	1.40812	1.40812	0.933004	3.08829	1.95263	0.933004	0.933004	0.219642	2.14532	1.38383	0.219642	0.219642	-4
UGAG	0	0.606928	2.18544	0	0	2.08578	2.29621	3.55643	2.08578	2.08578	1.34411	2.04166	2.49619	1.34411	1.34411	0.776329	1.64915	2.62059	0.776329	0.776329	-3
UGAU	0	0.822622	2.11422	0	0	2.91173	3.46265	4.30281	2.91173	2.91173	1.6932	2.9792	3.39156	1.6932	1.6932	0.493941	1.29625	2.57896	0.493941	0.493941	-2
UAAC	0	0	0	2.2061	0	1.09716	1.09716	1.09716	2.75346	1.09716	0.435448	0.435448	0.435448	2.78771	0.435448	0.107798	0.107798	0.107798	2.21233	0.107798	-1
UAAA	0	0	0	2.1394	0	1.13348	1.13348	1.13348	2.74092	1.13348	0.308709	0.308709	0.308709	2.82814	0.308709	0.0568992	0.0568992	0.0568992	2.08091	0.0568992	0
UAAG	0	0	0	2.15801	0	1.30559	1.30559	1.30559	2.97418	1.30559	0.44945	0.44945	0.44945	2.96817	0.44945	0.265439	0.265439	0.265439	2.29376	0.265439	1
UAAU	0	0	0	1.97079	0	1.3355	1.3355	1.3355	2.79576	1.3355	0.546755	0.546755	0.546755	2.76472	0.546755	0.127514	0.127514	0.127514	2.07441	0.127514	2
UAGC	0	0	0	1.8033	2.03982	1.38508	1.38508	1.38508	2.85329	3.53521	0.821121	0.821121	0.821121	3.1923	4.57064	0.27568	0.27568	0.27568	2.36351	2.77342	3
UAGA	0	0	0	0.472782	2.97843	1.28437	1.28437	1.28437	2.43784	4.50316	1.30956	1.30956	1.30956	2.77351	5.85173	0.320276	0.320276	0.320276	1.1556	4.11425	4
UAGG	0	0	0	0.410941	3.64225	1.47902	1.47902	1.47902	2.42423	4.93813	0.929176	0.929176	0.929176	2.07372	5.81766	0.587841	0.587841	0.587841	1.22396	4.70521	5
UAGU	0	0	0	1.06564	2.67727	1.91904	1.91904	1.91904	3.18373	4.82974	1.56929	1.56929	1.56929	3.18557	5.7998	0.679275	0.679275	0.679275	2.27936	4.1337	6

## Sheet: List of genes with CARNNA
	gene name		described function from SGD	DNA stop-context	original stop	6nt context	UGA readthrough (normalized to nucleotide context of SUP45 gene)	reference
1	YBR079C RPG1 SGDID:S00000028	YBR079C	eIF3a subunit of the core complex of translation initiation factor 3 (eIF3 I6: essential for translation; part of a Prt1p-Rpg1p-Nip1p subcomplex that stimulates binding of mRNA and tRNA(i)Met to ribosomes; involved in translation reinitiation	TAACAGACA	UAA	CAGACA	8.1	this study
2	YBR223C TDP1 SGDID:S00000042	YBR223C	Tyrosyl-DNA Phosphodiesterase I_x000D_ 6: hydrolyzes 3' and 5'-phosphotyrosyl bonds_x000D_ 7: involved in the repair of DNA lesions created by topoisomerase I and topoisomerase II; mutations in human homolog result in the neurodegenerative disease SCANI	TAACAAGTA	UAA	CAAGTA	nd
3	YDL105W NSE4 SGDID:S00000226	YDL105W	Nuclear protein that plays a role in the function of the Smc5p-Rhc18p complex	TAACAGCGA	UAA	CAGCGA	nd
4	YDR190C RVB1 SGDID:S00000259	YDR190C	Essential protein involved in transcription regulation; component of chromatin remodeling complexes; required for assembly and function of the INO80 complex; also referred to as pontin; member of the RUVB-like protein family	TAACAGTGA	UAA	CAGTGA	nd
5	YDR251W PAM1 SGDID:S00000265	YDR251W	Essential protein of unknown function; exhibits variable expression during colony morphogenesis; overexpression permits survival without protein phosphatase 2A_x000D_ 5: inhibits growth_x000D_ 6: and induces a filamentous phenotype	TAACAAATA	UAA	CAAATA	nd
6	YER038C KRE29 SGDID:S00000084	YER038C	Essential subunit of the Mms21-Smc5-Smc6 complex_x000D_ 6: required for growth and DNA repair; heterozygous mutant shows haploinsufficiency in K1 killer toxin resistance	TAACAGTCA	UAA	CAGTCA	nd
7	YIL065C FIS1 SGDID:S00000132	YIL065C	Protein involved in mitochondrial membrane fission and peroxisome abundance; required for localization of Dnm1p and Mdv1p during mitochondrial division; mediates ethanol-induced apoptosis and ethanol-induced mitochondrial fragmentation	TAACAAGCA	UAA	CAAGCA	nd
8	YJL176C SWI3 SGDID:S00000371	YJL176C	Subunit of the SWI/SNF chromatin remodeling complex_x000D_ 6: which regulates transcription by remodeling chromosomes; required for transcription of many genes_x000D_ 7: including ADH1_x000D_ 8: ADH2_x000D_ 9: GAL1_x000D_ 10: HO_x000D_ 11: INO1 and SUC2	TAACAATGA	UAA	CAATGA	nd
9	YKL032C IXR1 SGDID:S00000151	YKL032C	Protein that binds DNA containing intrastrand cross-links formed by cisplatin_x000D_ 6: contains two HMG (high mobility group box) domains_x000D_ 7: which confer the ability to bend cisplatin-modified DNA; mediates aerobic transcriptional repression of COX5b	TAACAAATA	UAA	CAAATA	nd
10	YKL038W RGT1 SGDID:S00000152	YKL038W	Glucose-responsive transcription factor that regulates expression of several glucose transporter (HXT) genes in response to glucose; binds to promoters and acts both as a transcriptional activator and repressor	TGACAGGTA	UGA	CAGGTA	nd
11	YMR191W SPG5 SGDID:S00000480	YMR191W	Protein required for survival at high temperature during stationary phase; not required for growth on nonfermentable carbon sources	TAGCAAAGA	UAG	CAAAGA	nd
12	YNL047C SLM2 SGDID:S00000499	YNL047C	Phosphoinositide PI4,5P(2) binding protein_x000D_ 6: forms a complex with Slm1p; acts downstream of Mss4p in a pathway regulating actin cytoskeleton organization in response to stress; phosphorylated by the TORC2 complex	TGACAAGTA	UGA	CAAGTA	nd
13	YNL049C SFB2 SGDID:S00000499	YNL049C	Component of the Sec23p-Sfb2p heterodimer of the COPII vesicle coat_x000D_ 6: required for cargo selection during vesicle formation in ER to Golgi transport; homologous to Sec24p and Sfb3p	TAACAATCA	UAA	CAATCA	nd
14	YNL214W PEX17 SGDID:S00000515	YNL214W	Peroxisomal membrane peroxin and subunit of the docking complex that facilitates the import of peroxisomal matrix proteins; required for peroxisome biogenesis	TAACAATCA	UAA	CAATCA	nd
15	YNL269W BSC4 SGDID:S00000521	YNL269W	Protein of unknown function_x000D_ 5: ORF exhibits genomic organization compatible with a translational readthrough-dependent mode of expression; readthrough is increased upon depletion of Sup35p	TGACAACTA	UGA	CAACTA	22.6	Beznoskova et al. 2015
16	YPR040W TIP41 SGDID:S00000624	YPR040W	Protein that interacts physically and genetically with Tap42p_x000D_ 5: which regulates protein phosphatase 2A; component of the TOR (target of rapamycin) signaling pathway	TAACAATCA	UAA	CAATCA	nd
17	YBR069C TAT1 SGDID:S00000027	YBR069C	Amino acid transport protein for valine_x000D_ 6: leucine_x000D_ 7: isoleucine_x000D_ 8: and tyrosine_x000D_ 9: low-affinity tryptophan and histidine transporter; overexpression confers FK506 and FTY720 resistance	TAACAGCAA	UAA	CAGCAA	nd
18	YDL088C ASM4 SGDID:S00000224	YDL088C	Nuclear pore complex subunit_x000D_ 6: part of a subcomplex also containing Nup53p_x000D_ 7: Nup170p_x000D_ 8: and Pse1p	TAACAGAAA	UAA	CAGAAA	nd
19	YDR219C MFB1 SGDID:S00000262	YDR219C	Mitochondria-associated F-box protein involved in maintenance of normal mitochondrial morphology; interacts with Skp1p through the F-box motif; preferentially localizes to the mother cell during budding	TAACAGAAA	UAA	CAGAAA	nd
20	YDR448W ADA2 SGDID:S00000285	YDR448W	Transcription coactivator_x000D_ 5: component of the ADA and SAGA transcriptional adaptor/HAT (histone acetyltransferase) complexes	TAACAAAAA	UAA	CAAAAA	nd
21	YEL025C YEL025C SGDID:S00000075	YEL025C	Putative protein of unknown function; green fluorescent protein (GFP)-fusion protein localizes to both the cytoplasm and the nucleus	TGACAATAA	UGA	CAATAA	nd
22	YJL057C IKS1 SGDID:S00000359	YJL057C	Putative serine/threonine kinase; expression is induced during mild heat stress; deletion mutants are hypersensitive to copper sulphate and resistant to sorbate; interacts with an N-terminal fragment of Sst2p	TAACAATAA	UAA	CAATAA	nd
23	YJL102W MEF2 SGDID:S00000363	YJL102W	Mitochondrial elongation factor involved in translational elongation	TAGCAAAAA	UAG	CAAAAA	nd
24	YLR074C BUD20 SGDID:S00000406	YLR074C	Protein involved in bud-site selection; diploid mutants display a random budding pattern instead of the wild-type bipolar pattern	TAACAGTAA	UAA	CAGTAA	nd
25	YLR245C CDD1 SGDID:S00000423	YLR245C	Cytidine deaminase; catalyzes the modification of cytidine to uridine in vitro but native RNA substrates have not been identified_x000D_ 6: localizes to both the nucleus and cytoplasm	TAGCAGCAA	UAG	CAGCAA	nd
26	YLR274W MCM5 SGDID:S00000426	YLR274W	Component of the hexameric MCM complex_x000D_ 5: which is important for priming origins of DNA replication in G1 and becomes an active ATP-dependent helicase that promotes DNA melting and elongation when activated by Cdc7p-Dbf4p in S-phase	TGACAACAA	UGA	CAACAA	nd
27	YNL230C ELA1 SGDID:S00000517	YNL230C	Elongin A; F-box protein that forms a heterodimer with Elc1p and is required for ubiquitin-dependent degradation of the RNA Polymerase II subunit Rpo21p; subunit of the Elongin-Cullin-Socs (ECS) ligase complex	TAGCAGTAA	UAG	CAGTAA	nd
28	YOR249C APC5 SGDID:S00000577	YOR249C	Subunit of the Anaphase-Promoting Complex/Cyclosome (APC/C)_x000D_ 6: which is a ubiquitin-protein ligase required for degradation of anaphase inhibitors_x000D_ 7: including mitotic cyclins_x000D_ 8: during the metaphase/anaphase transition; component of the platform domain of the APC/C_x000D_ 9: based on structural analysis	TGACAATAA	UGA	CAATAA	nd
29	YOR255W OSW1 SGDID:S00000578	YOR255W	Protein involved in sporulation; required for the construction of the outer spore wall layers; required for proper localization of Spo14p	TAACAAAAA	UAA	CAAAAA	nd
30	YOR360C PDE2 SGDID:S00000588	YOR360C	High-affinity cyclic AMP phosphodiesterase_x000D_ 6: component of the cAMP-dependent protein kinase signaling system_x000D_ 7: protects the cell from extracellular cAMP_x000D_ 8: contains readthrough motif surrounding termination codon	TAGCAAGAA	UAG	CAAGAA	9.7	Beznoskova et al. 2015

## Sheet: Renilla data
	2321	2560	2391	1334	1874	1304	1989	2012	2080	2061	1447	778		Firefly	PBB35	PBB75	PBB76	PBB77	PBB78	PBB79	PBB157	PBB158	PBB159	PBB160	PBB161	PBB162
	746	2164	2345	1681	1974	3387	1583		1674	1800	1372	1590		Average PBH309+PBB90	1542.33	2624.67	3621	1464.67	1869	2104	1964.33	1619.5	1773.33	1851.33	1502.33	1639.33
	1560	3150	6127	1379	1759	1621	2321	1227	1566	1693	1688	2550		Average PBH309+PBB97	2271.33	3463.67	3023	5212	1577.67	1657	2302	1679	1558.67	2639.67	1201.33	1200.67
	1639	4117		4973	1774	1722	2207	1930	1970	2457	848	1406
	2718	2936	3020		1441	1444	2053	1649	1882	2750	1483	1210		STDEV PBH309+PBB90	787.649	496.171	2170.38	188.696	107.587	1122.36	369.618	555.079	271.015	189.294	165.107	887.029
	2457	3338	3026	5451	1518	1805	2646	1458	824	2712	1273	986		STDEV PBH309+PBB97	562.951	600.445	4.24264	337.997	174.334	189.074	307.703	237.426	637.76	159.331	323.509	210.155
	2478022	3276745	2169211	764	346	209	116	79	70	52	24	46
	1774701	2198805	2178397	839	376	167	116	88	56	52	44	51
	424514	497776	535312	390595	409324	296412	442850	512763	402854	432313	357698	195578		Rennilla	PBB35	PBB75	PBB76	PBB77	PBB78	PBB79	PBB157	PBB158	PBB159	PBB160	PBB161	PBB162	sense control
	122456	435923	542329	518216	422222	821389	372005		361068	316347	332005	428892		Average PBH309+PBB90	278360	463480	829008	436426	403412	498971	454690	406106	364777	371454	362039	439559	374697
	288111	456741	1409382	400467	378691	379112	549216	299449	330410	365702	396415	694208		Average PBH309+PBB97	353208	395209	532443	414022	361501	461073	581591	499194	381459	610132	344278	368015	310186
	276263	380291		390154	398363	480155	563319	558666	457392	549997	245899	410324
	447361	335559	492777		328264	392482	502972	492616	460357	623976	414716	364194		STDEV PBH309+PBB90	151265	31472.4	502631	71004	22359.5	282267	89196.9	150836	36364.2	58196.6	32423.7	249486	80784.1
	335999	469776	572109	437889	357875	510583	678483	446300	226627	656423	372219	329528		STDEV PBH309+PBB97	86837.4	68340.7	56096.2	33753.7	35189.9	61319.2	89170.8	56471.1	134096	54546.9	87808.4	40533.3	37682.3
	365594	459647	298850	496	479	426	418	393	399	341	352	272
	267051	336702	326805	319	281	282	273	284	263	262	221	211
PBH309
results	PBB35	PBB75	PBB76	PBB77	PBB78	PBB79	PBB157	PBB158	PBB159	PBB160	PBB161	PBB162
PBB90	0.00546743	0.00514288	0.00446655	0.0034153	0.00457828	0.00439928	0.00449136	0.00392384	0.00516316	0.00476738	0.00404531	0.00397795		Ratio F/R	PBB35	PBB75	PBB76	PBB77	PBB78	PBB79	PBB157	PBB158	PBB159	PBB160	PBB161	PBB162
	0.00609198	0.00496418	0.00432394	0.00324382	0.00467527	0.0041235	0.00425532		0.00463625	0.00568995	0.00413247	0.00370723		Average PBH309+PBB90	0.005658	0.00566791	0.00437926	0.00336753	0.00463283	0.00426619	0.00432424	0.00401068	0.00484632	0.00502893	0.00414531	0.00378614
	0.00541458	0.00689669	0.0043473	0.00344348	0.00464495	0.00427578	0.00422602	0.00409753	0.00473957	0.00462945	0.00425816	0.00367325		Average PBH309+PBB97	0.0064403	0.00889367	0.00570887	0.0125973	0.00436156	0.00360022	0.00396649	0.00335632	0.00401036	0.00433533	0.00348151	0.00324704
PBB97	0.00593275	0.0108259		0.0127462	0.00445322	0.00358634	0.00391785	0.00345466	0.00430703	0.0044673	0.00344857	0.00342656
	0.00607563	0.00874958	0.00612853		0.00438976	0.00367915	0.00408174	0.00334743	0.00408813	0.00440722	0.00357594	0.00332241		STDEV PBH309+PBB90	0.000376771	0.00106789	7.64915e-05	0.000108061	4.9615e-05	0.00013814	0.000145476	0.000122814	0.000279209	0.000576604	0.000107006	0.000166978
	0.00731252	0.00710551	0.0052892	0.0124484	0.0042417	0.00353517	0.00389988	0.00326686	0.00363593	0.00413148	0.00342003	0.00299216		STDEV PBH309+PBB97	0.000758736	0.00186438	0.000593497	0.000210639	0.000108543	7.29843e-05	0.000100213	9.42132e-05	0.000342241	0.000179077	8.30123e-05	0.000226795
PBB37+PBB90	6.77807	7.12883	7.25853											PBB37+PBB90	6.77807	7.12883	7.25853	7.05514	0.24856
PBB37+PBB97	6.64555	6.53042	6.66574											PBB37+PBB97	6.64555	6.53042	6.66574	6.6139	0.0730009
results	PBB35	PBB75	PBB76	PBB77	PBB78	PBB79	PBB157	PBB158	PBB159	PBB160	PBB161	PBB162
PBB90	0.000774957	0.000728954	0.000633092	0.000484087	0.000648928	0.000623557	0.000636608	0.000556167	0.000731829	0.000675731	0.000573385	0.000563837
	0.000863481	0.000703626	0.000612878	0.000459781	0.000662675	0.000584468	0.000603151		0.000657144	0.000806497	0.000585738	0.000525465
	0.000767466	0.000977541	0.000616188	0.000488081	0.000658378	0.000606052	0.000598999	0.000580786	0.000671789	0.000656181	0.000603555	0.000520649
Average	0.000801968	0.000803373	0.000620719	0.000477316	0.00065666	0.000604692	0.00061292	0.000568477	0.000686921	0.000712803	0.000587559	0.00053665
st dev	5.34038e-05	0.000151364	1.08419e-05	1.53167e-05	7.03246e-06	1.958e-05	2.06198e-05	1.74078e-05	3.95753e-05	8.17282e-05	1.51671e-05	2.36676e-05
	PBB35	PBB75	PBB76	PBB77	PBB78	PBB79	PBB157	PBB158	PBB159	PBB160	PBB161	PBB162
PBB97	0.000897012	0.00163684		0.00192719	0.000673313	0.000542243	0.000592366	0.000522333	0.000651208	0.00067544	0.000521412	0.000518084
	0.000918615	0.00132291	0.000926614		0.000663717	0.000556275	0.000617145	0.000506121	0.000618112	0.000666357	0.00054067	0.000502337
	0.00110563	0.00107433	0.00079971	0.00188215	0.000641332	0.000534507	0.000589648	0.000493938	0.000549741	0.000624666	0.000517097	0.000452404
Average	0.000973752	0.00134469	0.000863162	0.00190467	0.000659454	0.000544342	0.00059972	0.000507464	0.000606354	0.000655488	0.000526393	0.000490942
st dev	0.000114718	0.000281889	8.97347e-05	3.18479e-05	1.64113e-05	1.1035e-05	1.51518e-05	1.42447e-05	5.17457e-05	2.70759e-05	1.25512e-05	3.42907e-05
		#DIV/0!

## Sheet: R script for heatmap
$ R
$ setwd('/where/the/files/are/and/will/be')
$ data1 <- read.csv (file='table_with_your_data.csv', sep='\t', header=TRUE)
$ matrix_for_heatmap <- data.matrix (data1)
$ library (gplots)
$ library (RColorBrewer)
$ colors <- colorRampPalette (c('color_name','color_name','color_name')) (n=240) (change n according to the range of your data; if you have log2fold changes from -2 to 2 and use n=40 that means that for each 0.1 step one color shade)
$ heatmap.2 (matrix_for_heatmap, main='title', Rowv=FALSE, Colv=FALSE, dendrogram='none', trace='none', key.title=NA, strCol=0, col=colors, key.xlab='log2 fold', keysize=1, density.info='none')
$ png ('name_of_new_picture.png, width=10*300, heigth=10*300, res=300, pointsize=10)
$ heatmap.2 (matrix_for_heatmap, main='title', Rowv=FALSE, Colv=FALSE, dendrogram='none', trace='none', key.title=NA, strCol=0, col=colors, key.xlab='log2 fold', keysize=1, density.info='none')
$ dev.off()
$ q()
